# Supplementary material for: Hydrolysis Reactions of p-Nitrophenyl Trifluoroacetate and S-Ethyl Trifluorothioacetate
Source: Molecules. 2025 Jan 11;30(2):268. doi: 10.3390/molecules30020268 (PMC11767969; doi:10.3390/molecules30020268)
Supplement: Supplementary file 1 [file molecules-30-00268-s001.zip]

Archive with 1 entries (1 files):
- molecules-3366120-supplementary.pdf
